# Supplementary material for: Remediation of Hg-Contaminated Groundwater via Adsorption on Supramolecular Polymers in Batch Process and Column Test
Source: Molecules. 2025 Mar 21;30(7):1406. doi: 10.3390/molecules30071406 (PMC11990362; doi:10.3390/molecules30071406)
Supplement: Supplementary file 1 [file molecules-30-01406-s001.zip]

Archive with 1 entries (1 files):
- molecules-3416890-supplementary.pdf
